# Supplementary material for: Sound suppresses earliest visual cortical processing after sight recovery in congenitally blind humans
Source: Commun Biol. 2024 Jan 22;7:118. doi: 10.1038/s42003-023-05749-3 (PMC10803735; doi:10.1038/s42003-023-05749-3)
Supplement: Supplementary file 4 — Supplementary Data 1 [file 42003_2023_5749_MOESM4_ESM.xlsx]

## Sheet: Sheet1
Group	ParticipantID	Condition	Channel	VERP_occipital_uV
CC	CC-001	C1_V	O1	0.12741
CC	CC-001	C1_AVI	O1	-0.0618816
CC	CC-001	C1_AVC	O1	-0.0233306
CC	CC-002	C1_V	O1	-1.16631
CC	CC-002	C1_AVI	O1	-2.24298
CC	CC-002	C1_AVC	O1	-1.18899
CC	CC-004	C1_V	O1	1.29473
CC	CC-004	C1_AVI	O1	1.64427
CC	CC-004	C1_AVC	O1	-0.807347
CC	CC-005	C1_V	O1	0.0618881
CC	CC-005	C1_AVI	O1	0.41235
CC	CC-005	C1_AVC	O1	0.226642
CC	CC-006	C1_V	O1	0.0589446
CC	CC-006	C1_AVI	O1	0.0167761
CC	CC-006	C1_AVC	O1	-0.236033
CC	CC-007	C1_V	O1	-0.655875
CC	CC-007	C1_AVI	O1	1.91712
CC	CC-007	C1_AVC	O1	-0.757765
CC	CC-008	C1_V	O1	7.43127
CC	CC-008	C1_AVI	O1	6.65367
CC	CC-008	C1_AVC	O1	-2.33321
CC	CC-009	C1_V	O1	-1.44748
CC	CC-009	C1_AVI	O1	2.86023
CC	CC-009	C1_AVC	O1	-0.13449
CC	CC-011	C1_V	O1	0.35036
CC	CC-011	C1_AVI	O1	0.370263
CC	CC-011	C1_AVC	O1	-0.947112
CC	CC-012	C1_V	O1	6.12949
CC	CC-012	C1_AVI	O1	-0.940712
CC	CC-012	C1_AVC	O1	-5.88683
CC	CC-013	C1_V	O1	-1.59452
CC	CC-013	C1_AVI	O1	-1.32902
CC	CC-013	C1_AVC	O1	0.483635
CC	CC-014	C1_V	O1	6.37976
CC	CC-014	C1_AVI	O1	2.64779
CC	CC-014	C1_AVC	O1	2.84885
CC	CC-015	C1_V	O1	5.22529
CC	CC-015	C1_AVI	O1	1.13585
CC	CC-015	C1_AVC	O1	2.59689
CC	CC-016	C1_V	O1	2.8773
CC	CC-016	C1_AVI	O1	0.904845
CC	CC-016	C1_AVC	O1	0.31171
MCC	MCC-001	C1_V	O1	1.77847
MCC	MCC-001	C1_AVI	O1	-1.13036
MCC	MCC-001	C1_AVC	O1	-2.37213
MCC	MCC-002	C1_V	O1	1.40636
MCC	MCC-002	C1_AVI	O1	0.772491
MCC	MCC-002	C1_AVC	O1	1.66801
MCC	MCC-004	C1_V	O1	3.26582
MCC	MCC-004	C1_AVI	O1	1.51339
MCC	MCC-004	C1_AVC	O1	0.971299
MCC	MCC-005	C1_V	O1	0.66203
MCC	MCC-005	C1_AVI	O1	-0.15695
MCC	MCC-005	C1_AVC	O1	0.146425
MCC	MCC-006	C1_V	O1	-0.943595
MCC	MCC-006	C1_AVI	O1	0.576558
MCC	MCC-006	C1_AVC	O1	0.309301
MCC	MCC-007	C1_V	O1	5.01524
MCC	MCC-007	C1_AVI	O1	8.89796
MCC	MCC-007	C1_AVC	O1	3.83542
MCC	MCC-008	C1_V	O1	1.30453
MCC	MCC-008	C1_AVI	O1	2.02796
MCC	MCC-008	C1_AVC	O1	4.23565
MCC	MCC-009	C1_V	O1	2.15102
MCC	MCC-009	C1_AVI	O1	5.2993
MCC	MCC-009	C1_AVC	O1	5.47883
MCC	MCC-011	C1_V	O1	1.53454
MCC	MCC-011	C1_AVI	O1	2.33475
MCC	MCC-011	C1_AVC	O1	1.34515
MCC	MCC-012	C1_V	O1	3.70137
MCC	MCC-012	C1_AVI	O1	3.85474
MCC	MCC-012	C1_AVC	O1	3.63518
MCC	MCC-013	C1_V	O1	2.64924
MCC	MCC-013	C1_AVI	O1	-2.16573
MCC	MCC-013	C1_AVC	O1	1.21275
MCC	MCC-014	C1_V	O1	5.29656
MCC	MCC-014	C1_AVI	O1	9.56437
MCC	MCC-014	C1_AVC	O1	0.500396
MCC	MCC-015	C1_V	O1	4.42168
MCC	MCC-015	C1_AVI	O1	-0.668314
MCC	MCC-015	C1_AVC	O1	4.17929
MCC	MCC-016	C1_V	O1	2.12872
MCC	MCC-016	C1_AVI	O1	1.5528
MCC	MCC-016	C1_AVC	O1	1.28523
DC	DC–002	C1_V	O1	0.576826
DC	DC–002	C1_AVI	O1	-0.641664
DC	DC–002	C1_AVC	O1	1.53969
DC	DC–003	C1_V	O1	7.76464
DC	DC–003	C1_AVI	O1	4.91414
DC	DC–003	C1_AVC	O1	8.48062
DC	DC–005	C1_V	O1	2.36762
DC	DC–005	C1_AVI	O1	1.29828
DC	DC–005	C1_AVC	O1	1.60428
DC	DC–007	C1_V	O1	-2.53789
DC	DC–007	C1_AVI	O1	-0.113455
DC	DC–007	C1_AVC	O1	3.56903
DC	DC–008	C1_V	O1	-0.48813
DC	DC–008	C1_AVI	O1	0.2791
DC	DC–008	C1_AVC	O1	1.1866
DC	DC–009	C1_V	O1	0.51719
DC	DC–009	C1_AVI	O1	-2.26007
DC	DC–009	C1_AVC	O1	0.573033
DC	DC–010	C1_V	O1	3.05577
DC	DC–010	C1_AVI	O1	-1.58947
DC	DC–010	C1_AVC	O1	-1.06172
DC	DC–011	C1_V	O1	3.36304
DC	DC–011	C1_AVI	O1	7.99508
DC	DC–011	C1_AVC	O1	-0.821023
DC	DC–014	C1_V	O1	-0.548123
DC	DC–014	C1_AVI	O1	1.15297
DC	DC–014	C1_AVC	O1	0.663634
DC	DC–015	C1_V	O1	0.720763
DC	DC–015	C1_AVI	O1	2.3503
DC	DC–015	C1_AVC	O1	1.00514
DC	DC–016	C1_V	O1	5.70917
DC	DC–016	C1_AVI	O1	-1.70592
DC	DC–016	C1_AVC	O1	1.6377
DC	DC–017	C1_V	O1	5.86688
DC	DC–017	C1_AVI	O1	4.74934
DC	DC–017	C1_AVC	O1	5.42402
DC	DC–018	C1_V	O1	1.27754
DC	DC–018	C1_AVI	O1	0.134036
DC	DC–018	C1_AVC	O1	0.972015
DC	DC–019	C1_V	O1	5.64437
DC	DC–019	C1_AVI	O1	5.31045
DC	DC–019	C1_AVC	O1	4.08788
DC	DC–020	C1_V	O1	2.08923
DC	DC–020	C1_AVI	O1	1.2918
DC	DC–020	C1_AVC	O1	-0.262825
MDC	MDC–002	C1_V	O1	1.77807
MDC	MDC–002	C1_AVI	O1	4.11129
MDC	MDC–002	C1_AVC	O1	3.28829
MDC	MDC–003	C1_V	O1	-0.619115
MDC	MDC–003	C1_AVI	O1	-1.02709
MDC	MDC–003	C1_AVC	O1	-1.23666
MDC	MDC–005	C1_V	O1	2.05596
MDC	MDC–005	C1_AVI	O1	-1.35984
MDC	MDC–005	C1_AVC	O1	-0.820434
MDC	MDC–007	C1_V	O1	6.34385
MDC	MDC–007	C1_AVI	O1	6.36106
MDC	MDC–007	C1_AVC	O1	8.036
MDC	MDC–008	C1_V	O1	-5.45216
MDC	MDC–008	C1_AVI	O1	-5.21397
MDC	MDC–008	C1_AVC	O1	-3.33691
MDC	MDC–009	C1_V	O1	2.76114
MDC	MDC–009	C1_AVI	O1	3.4103
MDC	MDC–009	C1_AVC	O1	2.3682
MDC	MDC–010	C1_V	O1	-1.82002
MDC	MDC–010	C1_AVI	O1	-2.246
MDC	MDC–010	C1_AVC	O1	-2.61383
MDC	MDC–011	C1_V	O1	5.00857
MDC	MDC–011	C1_AVI	O1	5.68374
MDC	MDC–011	C1_AVC	O1	4.69511
MDC	MDC–014	C1_V	O1	2.26209
MDC	MDC–014	C1_AVI	O1	4.23537
MDC	MDC–014	C1_AVC	O1	1.16676
MDC	MDC–015	C1_V	O1	4.06309
MDC	MDC–015	C1_AVI	O1	7.15343
MDC	MDC–015	C1_AVC	O1	4.2982
MDC	MDC–016	C1_V	O1	0.929004
MDC	MDC–016	C1_AVI	O1	2.69825
MDC	MDC–016	C1_AVC	O1	1.0533
MDC	MDC–017	C1_V	O1	3.06445
MDC	MDC–017	C1_AVI	O1	2.01244
MDC	MDC–017	C1_AVC	O1	0.485855
MDC	MDC–018	C1_V	O1	-0.229192
MDC	MDC–018	C1_AVI	O1	-1.24077
MDC	MDC–018	C1_AVC	O1	0.0467309
MDC	MDC–019	C1_V	O1	-2.98078
MDC	MDC–019	C1_AVI	O1	-2.41354
MDC	MDC–019	C1_AVC	O1	-1.15834
MDC	MDC–020	C1_V	O1	9.23699
MDC	MDC–020	C1_AVI	O1	6.35803
MDC	MDC–020	C1_AVC	O1	6.5791
