# Supplementary material for: Sound suppresses earliest visual cortical processing after sight recovery in congenitally blind humans
Source: Commun Biol. 2024 Jan 22;7:118. doi: 10.1038/s42003-023-05749-3 (PMC10803735; doi:10.1038/s42003-023-05749-3)
Supplement: Supplementary file 5 — Supplementary Data 2 [file 42003_2023_5749_MOESM5_ESM.xlsx]

## Sheet: Sheet1
Experiment	Group	ParticipantID	TargetModality_AV	mean_RT_ms
C1_AV	CC	CC-001	A	577.536
C1_AV	CC	CC-001	AV	505.146
C1_AV	CC	CC-001	V	751.439
C1_AV	CC	CC-002	A	548.975
C1_AV	CC	CC-002	AV	436.762
C1_AV	CC	CC-002	V	488.208
C1_AV	CC	CC-004	A	623.89
C1_AV	CC	CC-004	AV	436.686
C1_AV	CC	CC-004	V	497.377
C1_AV	CC	CC-013	A	661
C1_AV	CC	CC-013	AV	560.339
C1_AV	CC	CC-013	V	664.048
C1_AV	CC	CC-006	A	685.988
C1_AV	CC	CC-006	AV	702.331
C1_AV	CC	CC-006	V	753.932
C1_AV	CC	CC-007	A	596.101
C1_AV	CC	CC-007	AV	494.622
C1_AV	CC	CC-007	V	615.071
C1_AV	CC	CC-008	A	629.033
C1_AV	CC	CC-008	AV	542.086
C1_AV	CC	CC-008	V	629.489
C1_AV	CC	CC-016	A	601.368
C1_AV	CC	CC-016	AV	501.356
C1_AV	CC	CC-016	V	589.826
C1_AV	CC	CC-015	A	755.39
C1_AV	CC	CC-015	AV	693.863
C1_AV	CC	CC-015	V	899.224
C1_AV	CC	CC-011	A	550.376
C1_AV	CC	CC-011	AV	379.5
C1_AV	CC	CC-011	V	428.727
C1_AV	CC	CC-009	A	542.191
C1_AV	CC	CC-009	AV	465.265
C1_AV	CC	CC-009	V	685.838
C1_AV	CC	CC-012	A	839.625
C1_AV	CC	CC-012	AV	704.438
C1_AV	CC	CC-012	V	827.641
C1_AV	DC	DC-010	A	747.352
C1_AV	DC	DC-010	AV	494.598
C1_AV	DC	DC-010	V	605.625
C1_AV	DC	DC-015	A	649.433
C1_AV	DC	DC-015	AV	513.211
C1_AV	DC	DC-015	V	662.264
C1_AV	DC	DC-014	A	510.953
C1_AV	DC	DC-014	AV	414.291
C1_AV	DC	DC-014	V	624.216
C1_AV	DC	DC-007	A	591.806
C1_AV	DC	DC-007	AV	487.083
C1_AV	DC	DC-007	V	659.264
C1_AV	DC	DC-005	A	568.048
C1_AV	DC	DC-005	AV	487.764
C1_AV	DC	DC-005	V	601.5
C1_AV	DC	DC-003	A	779.556
C1_AV	DC	DC-003	AV	619.604
C1_AV	DC	DC-003	V	719.363
C1_AV	DC	DC-008	A	453.588
C1_AV	DC	DC-008	AV	446.939
C1_AV	DC	DC-008	V	616.839
C1_AV	DC	DC-009	A	627.802
C1_AV	DC	DC-009	AV	496.542
C1_AV	DC	DC-009	V	593.819
C1_AV	DC	DC-002	A	543.424
C1_AV	DC	DC-002	AV	442.781
C1_AV	DC	DC-002	V	543.902
C1_AV	DC	DC-017	A	665.572
C1_AV	DC	DC-017	AV	562.109
C1_AV	DC	DC-017	V	681.228
C1_AV	DC	DC-018	A	887.977
C1_AV	DC	DC-018	AV	703.647
C1_AV	DC	DC-018	V	795.294
C1_AV	DC	DC-019	A	681.26
C1_AV	DC	DC-019	AV	607.853
C1_AV	DC	DC-019	V	712.25
C1_AV	DC	DC-020	A	889.045
C1_AV	DC	DC-020	AV	716.591
C1_AV	DC	DC-020	V	733.86
C1_AV	MCC	MCC-001	A	553.723
C1_AV	MCC	MCC-001	AV	468.127
C1_AV	MCC	MCC-001	V	583.453
C1_AV	MCC	MCC-009	A	769.251
C1_AV	MCC	MCC-009	AV	639.546
C1_AV	MCC	MCC-009	V	863.65
C1_AV	MCC	MCC-004	A	612.567
C1_AV	MCC	MCC-004	AV	484.275
C1_AV	MCC	MCC-004	V	617.789
C1_AV	MCC	MCC-016	A	740.893
C1_AV	MCC	MCC-016	AV	585.754
C1_AV	MCC	MCC-016	V	663.494
C1_AV	MCC	MCC-012	A	652.775
C1_AV	MCC	MCC-012	AV	471.025
C1_AV	MCC	MCC-012	V	540.532
C1_AV	MCC	MCC-015	A	798.936
C1_AV	MCC	MCC-015	AV	623.775
C1_AV	MCC	MCC-015	V	767.052
C1_AV	MCC	MCC-011	A	448.62
C1_AV	MCC	MCC-011	AV	395.204
C1_AV	MCC	MCC-011	V	456.555
C1_AV	MCC	MCC-006	A	591.907
C1_AV	MCC	MCC-006	AV	475.025
C1_AV	MCC	MCC-006	V	576.914
C1_AV	MCC	MCC-013	A	522.245
C1_AV	MCC	MCC-013	AV	468.421
C1_AV	MCC	MCC-013	V	556.039
C1_AV	MCC	MCC-002	A	660.473
C1_AV	MCC	MCC-002	AV	558.947
C1_AV	MCC	MCC-002	V	590.347
C1_AV	MCC	MCC-008	A	710.579
C1_AV	MCC	MCC-008	AV	597.454
C1_AV	MCC	MCC-008	V	676.197
C1_AV	MCC	MCC-007	A	708.286
C1_AV	MCC	MCC-007	AV	577.142
C1_AV	MCC	MCC-007	V	647.5
C1_AV	MDC	MDC-002	A	508.45
C1_AV	MDC	MDC-002	AV	386.712
C1_AV	MDC	MDC-002	V	504.114
C1_AV	MDC	MDC-017	A	756.639
C1_AV	MDC	MDC-017	AV	601.671
C1_AV	MDC	MDC-017	V	739.129
C1_AV	MDC	MDC-019	A	713.485
C1_AV	MDC	MDC-019	AV	553.9
C1_AV	MDC	MDC-019	V	645.034
C1_AV	MDC	MDC-003	A	584.777
C1_AV	MDC	MDC-003	AV	483.139
C1_AV	MDC	MDC-003	V	621.458
C1_AV	MDC	MDC-010	A	678.629
C1_AV	MDC	MDC-010	AV	573.567
C1_AV	MDC	MDC-010	V	584.747
C1_AV	MDC	MDC-007	A	740.354
C1_AV	MDC	MDC-007	AV	614.802
C1_AV	MDC	MDC-007	V	762.076
C1_AV	MDC	MDC-014	A	676.461
C1_AV	MDC	MDC-014	AV	529.642
C1_AV	MDC	MDC-014	V	587.607
C1_AV	MDC	MDC-015	A	686.489
C1_AV	MDC	MDC-015	AV	571.1
C1_AV	MDC	MDC-015	V	666.748
C1_AV	MDC	MDC-005	A	764.73
C1_AV	MDC	MDC-005	AV	544.975
C1_AV	MDC	MDC-005	V	700.179
C1_AV	MDC	MDC-008	A	614.743
C1_AV	MDC	MDC-008	AV	508.954
C1_AV	MDC	MDC-008	V	528.183
C1_AV	MDC	MDC-020	A	802.585
C1_AV	MDC	MDC-020	AV	581.632
C1_AV	MDC	MDC-020	V	689.392
C1_AV	MDC	MDC-018	A	631.354
C1_AV	MDC	MDC-018	AV	519.954
C1_AV	MDC	MDC-018	V	559.6
C1_AV	MDC	MDC-009	A	386.781
C1_AV	MDC	MDC-009	AV	350.788
C1_AV	MDC	MDC-009	V	473.808
