# Supplementary material for: Sound suppresses earliest visual cortical processing after sight recovery in congenitally blind humans
Source: Commun Biol. 2024 Jan 22;7:118. doi: 10.1038/s42003-023-05749-3 (PMC10803735; doi:10.1038/s42003-023-05749-3)
Supplement: Supplementary file 6 — Supplementary Data 3 [file 42003_2023_5749_MOESM6_ESM.xlsx]

## Sheet: Sheet1
Experiment	Group	ParticipantID	Congruence	redundancy_gain_ms
C1_AV	CC	CC-001	CONGRUENT	45.6377
C1_AV	CC	CC-001	INCONGRUENT	59.875
C1_AV	CC	CC-002	CONGRUENT	53.9
C1_AV	CC	CC-002	INCONGRUENT	28.525
C1_AV	CC	CC-004	CONGRUENT	40.775
C1_AV	CC	CC-004	INCONGRUENT	51.5334
C1_AV	CC	CC-013	CONGRUENT	126.103
C1_AV	CC	CC-013	INCONGRUENT	38.7136
C1_AV	CC	CC-006	CONGRUENT	-20.2326
C1_AV	CC	CC-006	INCONGRUENT	-162.289
C1_AV	CC	CC-007	CONGRUENT	106.883
C1_AV	CC	CC-007	INCONGRUENT	73.6584
C1_AV	CC	CC-008	CONGRUENT	75.3984
C1_AV	CC	CC-008	INCONGRUENT	46.6764
C1_AV	CC	CC-016	CONGRUENT	59.8351
C1_AV	CC	CC-016	INCONGRUENT	32.125
C1_AV	CC	CC-015	CONGRUENT	8.11397
C1_AV	CC	CC-015	INCONGRUENT	82.7381
C1_AV	CC	CC-011	CONGRUENT	22.3889
C1_AV	CC	CC-011	INCONGRUENT	52.1714
C1_AV	CC	CC-009	CONGRUENT	90.825
C1_AV	CC	CC-009	INCONGRUENT	49.3512
C1_AV	CC	CC-012	CONGRUENT	35.8946
C1_AV	CC	CC-012	INCONGRUENT	116.458
C1_AV	DC	DC-010	CONGRUENT	61.7516
C1_AV	DC	DC-010	INCONGRUENT	139.87
C1_AV	DC	DC-015	CONGRUENT	136.225
C1_AV	DC	DC-015	INCONGRUENT	113.641
C1_AV	DC	DC-014	CONGRUENT	35.8365
C1_AV	DC	DC-014	INCONGRUENT	101.046
C1_AV	DC	DC-007	CONGRUENT	70
C1_AV	DC	DC-007	INCONGRUENT	95.25
C1_AV	DC	DC-005	CONGRUENT	34.1391
C1_AV	DC	DC-005	INCONGRUENT	80.2273
C1_AV	DC	DC-003	CONGRUENT	112.877
C1_AV	DC	DC-003	INCONGRUENT	57.4214
C1_AV	DC	DC-008	CONGRUENT	-17.1553
C1_AV	DC	DC-008	INCONGRUENT	9.41486
C1_AV	DC	DC-009	CONGRUENT	95.125
C1_AV	DC	DC-009	INCONGRUENT	54.375
C1_AV	DC	DC-002	CONGRUENT	110.236
C1_AV	DC	DC-002	INCONGRUENT	63.6458
C1_AV	DC	DC-017	CONGRUENT	124.131
C1_AV	DC	DC-017	INCONGRUENT	7.60585
C1_AV	DC	DC-018	CONGRUENT	122.648
C1_AV	DC	DC-018	INCONGRUENT	34.9267
C1_AV	DC	DC-019	CONGRUENT	63.0625
C1_AV	DC	DC-019	INCONGRUENT	68.9258
C1_AV	DC	DC-020	CONGRUENT	-26.5614
C1_AV	DC	DC-020	INCONGRUENT	-13.4705
C1_AV	MCC	MCC-001	CONGRUENT	38.1094
C1_AV	MCC	MCC-001	INCONGRUENT	35.125
C1_AV	MCC	MCC-009	CONGRUENT	80.5795
C1_AV	MCC	MCC-009	INCONGRUENT	166.038
C1_AV	MCC	MCC-004	CONGRUENT	112.667
C1_AV	MCC	MCC-004	INCONGRUENT	92.9048
C1_AV	MCC	MCC-016	CONGRUENT	109.525
C1_AV	MCC	MCC-016	INCONGRUENT	35.2121
C1_AV	MCC	MCC-012	CONGRUENT	47.2917
C1_AV	MCC	MCC-012	INCONGRUENT	49.4583
C1_AV	MCC	MCC-015	CONGRUENT	114.5
C1_AV	MCC	MCC-015	INCONGRUENT	151.25
C1_AV	MCC	MCC-011	CONGRUENT	47.5714
C1_AV	MCC	MCC-011	INCONGRUENT	35.3214
C1_AV	MCC	MCC-006	CONGRUENT	71.6377
C1_AV	MCC	MCC-006	INCONGRUENT	107.721
C1_AV	MCC	MCC-013	CONGRUENT	63.1196
C1_AV	MCC	MCC-013	INCONGRUENT	4.5779
C1_AV	MCC	MCC-002	CONGRUENT	-2.25
C1_AV	MCC	MCC-002	INCONGRUENT	-5.21875
C1_AV	MCC	MCC-008	CONGRUENT	22.1667
C1_AV	MCC	MCC-008	INCONGRUENT	120.5
C1_AV	MCC	MCC-007	CONGRUENT	92.3333
C1_AV	MCC	MCC-007	INCONGRUENT	36.5379
C1_AV	MDC	MDC-002	CONGRUENT	105.644
C1_AV	MDC	MDC-002	INCONGRUENT	110.825
C1_AV	MDC	MDC-017	CONGRUENT	99.1667
C1_AV	MDC	MDC-017	INCONGRUENT	134.096
C1_AV	MDC	MDC-019	CONGRUENT	64.9167
C1_AV	MDC	MDC-019	INCONGRUENT	95.9547
C1_AV	MDC	MDC-003	CONGRUENT	50.3478
C1_AV	MDC	MDC-003	INCONGRUENT	111.277
C1_AV	MDC	MDC-010	CONGRUENT	29.5833
C1_AV	MDC	MDC-010	INCONGRUENT	-33.0833
C1_AV	MDC	MDC-007	CONGRUENT	75.5145
C1_AV	MDC	MDC-007	INCONGRUENT	73.7391
C1_AV	MDC	MDC-014	CONGRUENT	22.1667
C1_AV	MDC	MDC-014	INCONGRUENT	78.0779
C1_AV	MDC	MDC-015	CONGRUENT	104.875
C1_AV	MDC	MDC-015	INCONGRUENT	16.0417
C1_AV	MDC	MDC-005	CONGRUENT	114.846
C1_AV	MDC	MDC-005	INCONGRUENT	160.967
C1_AV	MDC	MDC-008	CONGRUENT	15.25
C1_AV	MDC	MDC-008	INCONGRUENT	15.5833
C1_AV	MDC	MDC-020	CONGRUENT	22.5199
C1_AV	MDC	MDC-020	INCONGRUENT	128.958
C1_AV	MDC	MDC-018	CONGRUENT	22.9167
C1_AV	MDC	MDC-018	INCONGRUENT	31.375
C1_AV	MDC	MDC-009	CONGRUENT	26.625
C1_AV	MDC	MDC-009	INCONGRUENT	17.125
