# Supplementary material for: Sound suppresses earliest visual cortical processing after sight recovery in congenitally blind humans
Source: Commun Biol. 2024 Jan 22;7:118. doi: 10.1038/s42003-023-05749-3 (PMC10803735; doi:10.1038/s42003-023-05749-3)
Supplement: Supplementary file 7 — Supplementary Data 4 [file 42003_2023_5749_MOESM7_ESM.xlsx]

## Sheet: Sheet1
Group	Condition	ParticipantID	violation_area_ms
CC	CONGRUENT	CC-X1	4.55417
CC	CONGRUENT	CC-X10	0.0441176
CC	CONGRUENT	CC-X11	11.3732
CC	CONGRUENT	CC-X12	5.36879
CC	CONGRUENT	CC-X2	15.625
CC	CONGRUENT	CC-X3	2.94342
CC	CONGRUENT	CC-X4	7.57628
CC	CONGRUENT	CC-X5	7.01609
CC	CONGRUENT	CC-X6	8.92862
CC	CONGRUENT	CC-X7	3.86521
CC	CONGRUENT	CC-X8	3.03934
CC	CONGRUENT	CC-X9	1.7698
CC	INCONGRUENT	CC-X1	3.29356
CC	INCONGRUENT	CC-X10	9.63889
CC	INCONGRUENT	CC-X11	4.81417
CC	INCONGRUENT	CC-X12	0.55
CC	INCONGRUENT	CC-X2	5.325
CC	INCONGRUENT	CC-X3	6.16801
CC	INCONGRUENT	CC-X4	0.141392
CC	INCONGRUENT	CC-X5	0
CC	INCONGRUENT	CC-X6	6.45114
CC	INCONGRUENT	CC-X7	2.18808
CC	INCONGRUENT	CC-X8	4.22793
CC	INCONGRUENT	CC-X9	5.04167
MCC	CONGRUENT	MCC-X1	10.3224
MCC	CONGRUENT	MCC-X10	4.53931
MCC	CONGRUENT	MCC-X11	0.133152
MCC	CONGRUENT	MCC-X12	4.72645
MCC	CONGRUENT	MCC-X2	5.0581
MCC	CONGRUENT	MCC-X3	9.13447
MCC	CONGRUENT	MCC-X4	3.01486
MCC	CONGRUENT	MCC-X5	0.759783
MCC	CONGRUENT	MCC-X6	0.616848
MCC	CONGRUENT	MCC-X7	8.46841
MCC	CONGRUENT	MCC-X8	7.0625
MCC	CONGRUENT	MCC-X9	5.0625
MCC	INCONGRUENT	MCC-X1	8.55483
MCC	INCONGRUENT	MCC-X10	1.00655
MCC	INCONGRUENT	MCC-X11	8.22917
MCC	INCONGRUENT	MCC-X12	1.64839
MCC	INCONGRUENT	MCC-X2	15.6004
MCC	INCONGRUENT	MCC-X3	3.92424
MCC	INCONGRUENT	MCC-X4	1.65152
MCC	INCONGRUENT	MCC-X5	1.67083
MCC	INCONGRUENT	MCC-X6	8.79827
MCC	INCONGRUENT	MCC-X7	2.05357
MCC	INCONGRUENT	MCC-X8	12.25
MCC	INCONGRUENT	MCC-X9	0
DC	CONGRUENT	DC-X1	1.98737
DC	CONGRUENT	DC-X10	2.59806
DC	CONGRUENT	DC-X11	2.3267
DC	CONGRUENT	DC-X12	4.45938
DC	CONGRUENT	DC-X13	0.0210643
DC	CONGRUENT	DC-X2	11.7763
DC	CONGRUENT	DC-X3	2.54048
DC	CONGRUENT	DC-X4	7.95833
DC	CONGRUENT	DC-X5	4.57236
DC	CONGRUENT	DC-X6	10.791
DC	CONGRUENT	DC-X7	1.03966
DC	CONGRUENT	DC-X8	1.39583
DC	CONGRUENT	DC-X9	12.1667
DC	INCONGRUENT	DC-X1	15.5169
DC	INCONGRUENT	DC-X10	0.706653
DC	INCONGRUENT	DC-X11	2.48591
DC	INCONGRUENT	DC-X12	2.14113
DC	INCONGRUENT	DC-X13	0.0164185
DC	INCONGRUENT	DC-X2	7.89826
DC	INCONGRUENT	DC-X3	7.57692
DC	INCONGRUENT	DC-X4	15.4049
DC	INCONGRUENT	DC-X5	2.18879
DC	INCONGRUENT	DC-X6	4.06949
DC	INCONGRUENT	DC-X7	0.23913
DC	INCONGRUENT	DC-X8	5.14773
DC	INCONGRUENT	DC-X9	3.00906
MDC	CONGRUENT	MDC-X1	3.6
MDC	CONGRUENT	MDC-X10	0.522727
MDC	CONGRUENT	MDC-X11	3.2962
MDC	CONGRUENT	MDC-X12	7.83333
MDC	CONGRUENT	MDC-X13	1.875
MDC	CONGRUENT	MDC-X2	3.71429
MDC	CONGRUENT	MDC-X3	11.1042
MDC	CONGRUENT	MDC-X4	2.08333
MDC	CONGRUENT	MDC-X5	9.1875
MDC	CONGRUENT	MDC-X6	7.47619
MDC	CONGRUENT	MDC-X7	0.958333
MDC	CONGRUENT	MDC-X8	10.6205
MDC	CONGRUENT	MDC-X9	0.0620301
MDC	INCONGRUENT	MDC-X1	11.025
MDC	INCONGRUENT	MDC-X10	1.9375
MDC	INCONGRUENT	MDC-X11	9.92482
MDC	INCONGRUENT	MDC-X12	2.92754
MDC	INCONGRUENT	MDC-X13	4.0625
MDC	INCONGRUENT	MDC-X2	9.83424
MDC	INCONGRUENT	MDC-X3	5.75815
MDC	INCONGRUENT	MDC-X4	6.99802
MDC	INCONGRUENT	MDC-X5	0.104167
MDC	INCONGRUENT	MDC-X6	6.16206
MDC	INCONGRUENT	MDC-X7	16.1621
MDC	INCONGRUENT	MDC-X8	3.125
MDC	INCONGRUENT	MDC-X9	6.7131
